# Supplementary material for: A SRC-slug-TGFβ2 signaling axis drives poor outcomes in triple-negative breast cancers
Source: Cell Commun Signal. 2024 Sep 26;22:454. doi: 10.1186/s12964-024-01793-6 (PMC11426005; doi:10.1186/s12964-024-01793-6)
Supplement: Supplementary file 9 — Supplementary Material 9 [file 12964_2024_1793_MOESM9_ESM.xlsx]

## Sheet: Sheet1
Patient #	Consented	Age	Overall Survival	T	N	M	Grade	Lymph Nodes	Date	Adj Chemo	Date		Adjuvant XRT	Date	Relapse	Sites of Met disease	RFS
1	y	39	34.2667	2	0	X	3	0/9	2002-12-20	TACT FEC-D	2003-01-28		Y	2003-07-08	2005-06-23	Brain, MEDIASTINAL ln AND LUNG METS	30.1
2	y	62	72.2333	2	0	0	3		2003-04-08	AC	2003-05-27		Y	2003-08-18			72.2333
3	y	71.325	44.2333	2	2	X	3		2005-09-20				Y	2005-11-28	2009-01-09	Brain	39.6333
4	y	72.0944	45	2	0	X	3	0/26	2005-09-11				Y	2005-11-21			45
5	y	70.2972	48.6667	3	1	X	3	1 OF 30	2005-10-08			METAPLASTIC Cystic carcinoma	Y	2005-12-08	2009-07-02	BONY, BRAIN	44.8
6	y	62.9833	42.5667	1	0	X	3	0/9	2005-10-03				Y	2005-12-28			42.5667
7	y	46.725	40.2667	1	0	x	3	0/4	2005-11-24	FEC60	2005-11-24		n				40.2667
8	y	67.1278	40.1667	2	1	x	3	1of 45	2005-11-25				n		2008-04-14	Lung, liver	28.6333
9	y	69.2722	47.9	2	2	x	3	6 of 11	2005-11-05	FEC100	2005-12-21		y	2006-05-02			47.9
10	y	52	65.6667	2	2	0	2	6 OF 18	2003-04-16	TACT-FEC	2003-05-08		Y	2003-11-03			65.6667
11	y	53	64.8333	2	0	X	3		2003-05-27	AC	2003-06-20		Y	2003-08-27			64.8333
12	y	69	9.43333	2	3	X	3	21/23	2003-08-04	FEC60	2003-10-10		Y	2004-03-08	2004-04-07	BONE	8.1
13	y	57	32.9	2	3	0	3	13/22	2003-08-08	FEC60	2003-09-30		Y	2004-08-08	2005-04-11	SCF, BONY	20.1
14	y	51	18.3	3	2	X	3	0.28125	2003-08-12	TACT-FEC	2003-09-18		N		2004-02-19	LOCAL	6.23333
15	y	42	73.1667	1	0	0	3	0/24	2003-05-01	AC	2003-06-06		N(COMP Mx)				73.1667
16	y	70	68.2	1	0	0	3	0/17	2003-06-17	N			Y	2003-09-15			68.2
17	y	53	67.0667	1	0	0	3	0/20	2003-06-19	AC	2003-07-31		Y	2003-10-28			67.0667
18	y	62	68.5	2	0	0	3	0/11	2003-07-01	AC	2003-07-22		Y	2003-10-13			68.5
19	y	50	8.36667	4B	1	0			2003-08-07	neo-FEC	2003-08-07	Core Biopsy PRE-SURGERY			2004-03-17	Liver	7.33333
20	y	46	37.8333	1	0	0	3	0/14	2002-12-18	AC	2003-01-31		y	2003-05-28	2005-04-15	lung and bone	27.9
21	y	49	72.6667	3	0	0	3	0/21	2003-08-13	TACT-FEC	2003-09-18		Y	2004-04-14			72.6667
22	y	44	35.4	2	0	0	3	0/22	2003-08-12	AC	2003-09-11		Y	2003-12-15	2005-02-10	LOCAL RELAPSE	17.9333
23	y	41	72.7333	3	0	0	3	0/18	2003-09-15	FEC60	2003-10-17		y	2004-04-05			72.7333
24	y	61	2.63333	4	2	1(Liver mets)	3		2003-10-13	Pall FEC	2003-10-31	Core Biopsy only			2004-01-02	brain	2.63333
25	y	68	52.7333	2	0	0	3	0/20	2003-10-09	AC	2003-11-07		y	2004-02-02	2007-09-12	bony mets xrt to hip	47.1
26	y	45	73.8333	1	0	0	3	0/11	2003-10-13	AC	2003-11-17		y	2004-02-02			73.8333
27	y	37	44.3	3	1	0	3	2 of 10	2003-12-01	FEC60	2004-01-16		y	2004-07-14	2006-12-28	local, bony, lung	36.9
28	y	76	83.3	2	0	0	3	0/11	2002-12-16	n			y	2003-03-25	2006-08-16	relapse in contra breast with t2n0 ER pos	44
29	y	64	65.9	1	0	0	3	0/12	2004-01-05	AC	2004-02-20		N				65.9
30	y	36	68.2	1	3	0	3	14/23	2004-01-09	TAC	2004-02-19		Y	2004-06-21			68.2
31	y	60	14.3667	1	3	x	2	24 of 26	2004-02-20	TAC	2004-03-22		y	2004-08-05	2005-02-28	Bone, Liver	12.3333
32	y	60	13.1	2	0	x	3	0/14	2004-03-01	AC	2004-04-26		y	2004-07-19	2005-04-04	died of ischaemic heart disease	13.1
33	y	42	5.1	x	3	x	3		2004-04-07	neo-TAC	2004-04-16	Sx on 23/08/2004			2004-09-03	carcinomatous meningitis	4.86667
34	y	62	78.6333	2	0	0	3	0/15	2004-03-05	AC	2004-04-16		n		2009-05-08	Liver, pleural effusion	62.1
35	y	44	59.3	1	0	x	3	0/34	2004-04-30	AC	2004-06-01		y	2004-08-23			59.3
36	y	41	21.0667	2	0	x	3	0/33	2004-04-28	FEC60	2004-06-11		y	2004-11-01	2005-04-18	Local, lung, liver	11.6667
37	y	45	57.3333	1	0	x	3	0/13	2004-05-13	AC	2004-06-15		y	2004-09-13			57.3333
38	y	40	5.9	4d	x	x	3		2004-06-02	neo-FEC	2004-06-11	Core Biopsy only			2004-10-26	Liver mets	4.8
39	y	60	44.0333	x	2	0	3		2004-12-02	neo-TAC	2004-06-28		y		2008-01-30	LOCAL RELAPSE, med + axillary LN	37.9333
40	y	76	34.4667	2	0	0	3	0/12	2004-05-27	n			y	2004-08-16	2007-04-11	? New lung primary + bony mets	34.4667
41	y	41	23.1333	x	3	0	3	12 of 16	2004-05-21	TAC	2004-07-08		n		2005-02-17	Left Axilla	8.86667
42	y	58	26.8	1	0	0	3	0/20	2004-06-15	FEC60	2004-07-29		y	2005-03-31	2005-11-30	Axillary + Lung mets	17.5
43	y	82	8.16667	4b	0	x	3	0/15	2004-07-01	N			N		2005-03-06	? Died of Chest Infection	8.16667
44	y	51	27.5333	1	0	0	3	0/16	2003-01-10	AC	2003-02-25		y	2003-05-12	2004-09-07	pleaural effusion	19.9
45	y	36	61.1667	1	1	x	3	1/x	2004-06-29	FEC60	2004-07-29		y	2005-01-11			61.1667
46	y	44	55.9333	1	0	x	3	0/21	2004-06-26	FEC60	2004-07-23		y	2004-11-29			55.9333
47	y	48	13.3667	3	0	x	3	0/30	2004-07-02	FEC60	2004-09-01		y	2005-01-24	2005-06-15	Brain	11.4333
48	y	30	43.5667	4	x	0	3	0	2005-05-13	neo-TAC	2004-08-31		y	2005-06-28			43.5667
49	y	74	15.2333	3	0	0	3	0/15	2004-09-21				y	2004-11-16	2004-12-14	Lung, pleural effusion	2.76667
50	y	65	55.9333	2	0	0	3	0/17	2004-09-21	FEC60	2004-11-02		n				55.9333
51	y	56	57.5667	2	0	0	3	0/28	2004-09-13	FEC60	2004-10-15		y	2005-03-02			57.5667
52	y	43	81.7	2	0	0	3	0/18	2003-02-04	TACT FEC	2003-03-26		y	2003-09-09			81.7	2012-03-14
53	y	40	60.7333	2	0	0	2	0/31	2004-10-12	FEC60	2004-12-09		n				60.7333
54	y	56	61.3	1	0	0	3	0/19	2004-11-08	FEC60	2004-12-14		y	2005-05-03			61.3
55	y	62	20.9333	3	1	1 (Lung)			2004-11-30	FEC60	2004-12-01	Went on to have Mastectomy ON 16/06/2005	y	2005-08-08	2005-07-14	Lung	7.46667
56	y	49	9.76667	4	1	1(Liver mets)	3		2004-12-16	FEC60	2004-12-22	Core Biopsy only	y(Palliative to breast	2005-07-13	2005-08-08	orbital met	7.73333
57	y	40	20.5333	1	0	0	3	0/20	2004-11-29	FEC100	2005-01-20		y	2005-05-31	2005-12-09	Brain Mets, Mediastinal + Paraaortic LN	12.3333
58	y	59	25.7	1	0	0	3	0/20	2003-02-18	AC	2003-03-26		y	2003-06-16	2004-12-30	Local Ln, lung mets ,mediastinal ln, bone mets	22.4
59	y	48.8389	61.5667	1	1	0	2	1of 25	2004-12-21	FEC100	2005-01-21		y	2005-06-06			61.5667
60	y	36.0611	54.7333	2	0	0	3	0/22	2004-12-31	FEC100	2005-02-17		y	2005-07-18			54.7333
61	y	63.5	51.0667	2	0	0	3	0/14	2004-12-30	declined							51.0667
62	y	80	39.3667	4	1	0	3	0.047619	2003-03-14				y	2003-06-16	2005-01-25	lung mets	22.3667
63	y	49.0417	53.1667	2	0	0	3	0/16	2005-01-10	FEC60	2005-02-23		y	2005-06-23			53.1667
64	y	50.1528	51.1	2	0	0	2	0/11	2005-02-04	FEC100	2005-03-14		y	2005-08-02			51.1
65	y	68.7583	58.4	2	0	0	3	0/18	2005-03-09	FEC60	2005-04-07		y	2005-08-15			58.4
66	y	74.9528	4.76667	4	1	0	3	2 of 14	2005-06-17	Neo Weekly Taxol	2005-04-05		y	2005-09-12	2005-09-17	Liver mets	3
67	y	69.925	5.16667	2	0	0	3	0/25	2005-03-14				y	2005-05-31	2005-06-21	lung mets	3.23333
68	y	55.7722	51.3333	2	2	0	3	8 of 26	2005-04-19	FEC100	2005-05-18		y	2005-09-26			51.3333
69	y	49.2111	48.1667	2	0	0	3	0/23	2005-07-04	FEC100	2005-07-07		y	2005-11-14			48.1667
70	y	59.9694	30.4333	3	3	0	2	21/26	2005-05-31	FEC100	2005-07-11		y	2005-11-21	2007-11-20	Liver, Bony, SCF LN	29.6667
71	y	67	76.6333	2	0	0	3		2003-03-25	AC	2003-05-13		y	2003-08-04			76.6333
72	y	59.9722	51.0667	1	0	0	2		2005-05-24	FEC60	2005-06-30		Y	2005-11-21			51.0667
73	y	61.9944	36.2	4D	X	X	3		2006-01-30	neo-FEC	2005-09-05	pCR post chemo	Y	2006-04-03			36.2
74	y	46.2056	45.7333	1	0	0	3	0/25	2005-07-31	FEC100	2005-09-15	Previous Contra lateral in 1994	y	2006-01-09			45.7333
75	y	42.8389	47.7	2	1	0	3	2 OF 26	2005-08-08	FEC100	2005-09-09		Y	2006-01-23			47.7
76	y	43.55	48.2667	3	1	X	3	1 OF 25	2005-08-12	FEC100	2005-09-30		Y	2006-03-06			48.2667
77	y	52.4389	46	1	0	0	3	0/19	2005-08-11			EXTENSIVE DCIS	Y	2005-12-12			46
78	y	50.6861	41.8	2	1	X	3		2005-08-30	FEC100	2005-09-22		Y	2006-02-06			41.8
								POOR		TACT (Taxotere as Adjuvant Chemotherapy Trial)
								GOOD		FEC60 (fluorouracil 600 mg/m2, epirubicin 60 mg/m2, and cyclophosphamide 600 mg/m2)
										FEC60 (as above but epirubicin 100 mg/m2)
										FEC-D (as above, with addition of docetaxel (100 mg/m2)
