# Supplementary material for: A SRC-slug-TGFβ2 signaling axis drives poor outcomes in triple-negative breast cancers
Source: Cell Commun Signal. 2024 Sep 26;22:454. doi: 10.1186/s12964-024-01793-6 (PMC11426005; doi:10.1186/s12964-024-01793-6)
Supplement: Supplementary file 10 — Supplementary Material 10 [file 12964_2024_1793_MOESM10_ESM.xlsx]

## Sheet: FC1.5
Column #	Column ID	Gene Symbol	Chromosomal location	Gene Description	p-value(Poor Outcome vs. Good Outcome)	Fold-Change(Poor Outcome vs. Good Outcome)	Ratio(Poor Outcome vs. Good Outcome)
17754	BREM.2432_at	TGFB2	Chr 1q41	transforming growth factor, beta 2 [Source:HGNC Symbol;Acc:11768]	0.00176589	2.64906	2.64906
46077	Hs133379.1C1n32_s_at	TGFB2	Chr 1q41	transforming growth factor, beta 2 [Source:HGNC Symbol;Acc:11768]	0.00100822	2.36526	2.36526
38892	BRRS.4555_s_at	CA8	Chr 8q12.1	carbonic anhydrase VIII [Source:HGNC Symbol;Acc:1382]	0.0183731	2.22166	2.22166
19169	BRHP.923_s_at	GAL	Chr 11q13.3	galanin prepropeptide [Source:HGNC Symbol;Acc:4114]	0.00402383	2.21876	2.21876
37965	BRRS.3626_at	PTX3	Chr 3q25.32	pentraxin 3, long [Source:HGNC Symbol;Acc:9692]	0.0062367	2.21101	2.21101
59979	Hs634030.0C1n10_s_at	GPRC5A	Chr 12p13.1	G protein-coupled receptor, family C, group 5, member A [Source:HGNC Symbol;Acc:9836]	0.0181709	2.19626	2.19626
840	BRAD.11757_at	ZIC1	Chr 3q24	Zic family member 1 [Source:HGNC Symbol;Acc:12872]	0.0271157	2.14793	2.14793
30161	BRRS.12393_s_at	AIF1L	Chr 9q34.12	allograft inflammatory factor 1-like [Source:HGNC Symbol;Acc:28904]	0.000735031	2.14411	2.14411
24696	BRMX.2472C1n4_at	GPRC5A	Chr 12p13.1	G protein-coupled receptor, family C, group 5, member A [Source:HGNC Symbol;Acc:9836]	0.0440258	2.10718	2.10718
39773	BRRS.5444_at	DLX5	Chr 7q21.3	distal-less homeobox 5 [Source:HGNC Symbol;Acc:2918]	0.0290127	2.09141	2.09141
24776	BRMX.254C1n10_at	TGFB2	Chr 1q41	transforming growth factor, beta 2 [Source:HGNC Symbol;Acc:11768]	0.00143154	2.08044	2.08044
22346	BRIH.9710C1n2_at	CA8	Chr 8q12.1	carbonic anhydrase VIII [Source:HGNC Symbol;Acc:1382]	0.0331434	2.06524	2.06524
33693	BRRS.16084_at	PPP2R2C	Chr 4p16.1	protein phosphatase 2, regulatory subunit B, gamma [Source:HGNC Symbol;Acc:9306]	0.0348629	2.02888	2.02888
48884	Hs278959.0C5n26_s_at	GAL	Chr 11q13.3	galanin prepropeptide [Source:HGNC Symbol;Acc:4114]	0.0152312	1.98995	1.98995
21706	BRIH.671C7n3_s_at	CDH1	Chr 16q22.1	cadherin 1, type 1, E-cadherin (epithelial) [Source:HGNC Symbol;Acc:1748]	0.000680541	1.98474	1.98474
34263	BRRS.16702_at	CLDN8	Chr 21q22.11	claudin 8 [Source:HGNC Symbol;Acc:2050]	0.0219281	1.98162	1.98162
36692	BRRS.2372_at	CA6	Chr 1p36.23	carbonic anhydrase VI [Source:HGNC Symbol;Acc:1380]	0.00850192	1.97518	1.97518
5461	BRAD.29623_at	TGFB2	Chr 1q41	transforming growth factor, beta 2 [Source:HGNC Symbol;Acc:11768]	0.0121623	1.89688	1.89688
22633	BRIHRC.3219C4n3_at	RAB2A	Chr 8q12.1	RAB2A, member RAS oncogene family [Source:HGNC Symbol;Acc:9763]	0.000316855	1.87717	1.87717
21667	BRIH.6584C1n4_s_at	SLMO2	Chr 20q13.32	slowmo homolog 2 (Drosophila) [Source:HGNC Symbol;Acc:15892]	0.000434972	1.87716	1.87716
1265	BRAD.13836_at	PEG3	Chr 19q13.43	paternally expressed 3 [Source:HGNC Symbol;Acc:8826]	0.0328312	1.86596	1.86596
2417	BRAD.18455_s_at	RRP15	Chr 1q41	ribosomal RNA processing 15 homolog (S. cerevisiae) [Source:HGNC Symbol;Acc:24255]	0.00280117	1.86092	1.86092
38279	BRRS.3943_at	TGFB2	Chr 1q41	transforming growth factor, beta 2 [Source:HGNC Symbol;Acc:11768]	0.00363179	1.85013	1.85013
39219	BRRS.4891_s_at	GRB14	Chr 2q24.3	growth factor receptor-bound protein 14 [Source:HGNC Symbol;Acc:4565]	0.045465	1.84125	1.84125
1741	BRAD.15747_at	TMPRSS2	Chr 21q22.3	transmembrane protease, serine 2 [Source:HGNC Symbol;Acc:11876]	0.00440737	1.83089	1.83089
37284	BRRS.2951_s_at	ERBB3	Chr 12q13.2	v-erb-b2 erythroblastic leukemia viral oncogene homolog 3 (avian) [Source:HGNC Symbol;Acc:3431]	0.00300061	1.81684	1.81684
29526	BRRS.1174_at	MFAP3L	Chr 4q33	microfibrillar-associated protein 3-like [Source:HGNC Symbol;Acc:29083]	0.00148259	1.81335	1.81335
17255	BREM.1735_at	AQP5	Chr 12q13.12	aquaporin 5 [Source:HGNC Symbol;Acc:638]	0.0282089	1.80403	1.80403
31165	BRRS.13425_at	VIT	Chr 2p22.2	vitrin [Source:HGNC Symbol;Acc:12697]	0.00911669	1.79254	1.79254
13368	BRAD.5245_s_at	NEDD4L	Chr 18q21.31	neural precursor cell expressed, developmentally down-regulated 4-like, E3 ubiquitin protein ligase [Source:HGNC Symbol;Acc:7728]	0.00285304	1.77815	1.77815
27016	BRMX.999C7n15_s_at	RAB2A	Chr 8q12.1	RAB2A, member RAS oncogene family [Source:HGNC Symbol;Acc:9763]	0.00130834	1.77457	1.77457
17487	BREM.2090_at	TMEM68	Chr 8q12.1	transmembrane protein 68 [Source:HGNC Symbol;Acc:26510]	4.93383e-05	1.77449	1.77449
40865	BRRS.6546_s_at	WASF3	Chr 13q12.13	WAS protein family, member 3 [Source:HGNC Symbol;Acc:12734]	0.00736287	1.77308	1.77308
27214	BRPD.2229C1n2_at	SOX4	Chr 6p22.3	SRY (sex determining region Y)-box 4 [Source:HGNC Symbol;Acc:11200]	0.000935077	1.7705	1.7705
12440	BRAD.41326_at	KLRG2	Chr 7q34	killer cell lectin-like receptor subfamily G, member 2 [Source:HGNC Symbol;Acc:24778]	0.00293686	1.76904	1.76904
26188	BRMX.6895C1n8_at	PRKAR2B	Chr 7q22.3	protein kinase, cAMP-dependent, regulatory, type II, beta [Source:HGNC Symbol;Acc:9392]	0.0034865	1.74933	1.74933
48382	Hs247460.3C2n40_at	NLN	Chr 5q12.3	neurolysin (metallopeptidase M3 family) [Source:HGNC Symbol;Acc:16058]	0.0434248	1.737	1.737
32747	BRRS.15062_at	TDRD9	Chr 14q32.33	tudor domain containing 9 [Source:HGNC Symbol;Acc:20122]	0.00320818	1.73265	1.73265
40332	BRRS.6005_x_at	MT1H	Chr 16q13	metallothionein 1H [Source:HGNC Symbol;Acc:7400]	0.0438488	1.73049	1.73049
11775	BRAD.40425_at	CDK6	Chr 7q21.2	cyclin-dependent kinase 6 [Source:HGNC Symbol;Acc:1777]	0.00759581	1.72904	1.72904
44643	BRSA.19730C1n2_at	PRKAR2B	Chr 7q22.3	protein kinase, cAMP-dependent, regulatory, type II, beta [Source:HGNC Symbol;Acc:9392]	0.00026011	1.72687	1.72687
16734	BREM.1060_at	TGFB2	Chr 1q41	transforming growth factor, beta 2 [Source:HGNC Symbol;Acc:11768]	0.000881456	1.72078	1.72078
23559	BRMX.14234C1n3_s_at	SH3RF1	Chr 4q32.3-q33	SH3 domain containing ring finger 1 [Source:HGNC Symbol;Acc:17650]	0.0245923	1.70903	1.70903
17218	BREM.1685_at	ELAVL2	Chr 9p21.3	ELAV (embryonic lethal, abnormal vision, Drosophila)-like 2 (Hu antigen B) [Source:HGNC Symbol;Acc:3313]	0.019876	1.70789	1.70789
42277	BRRS.8029_at	PHF16	Chr Xp11.23	PHD finger protein 16 [Source:HGNC Symbol;Acc:22982]	0.00244099	1.70713	1.70713
9446	BRAD.36942_at	MTL5	Chr 11q13.3	metallothionein-like 5, testis-specific (tesmin) [Source:HGNC Symbol;Acc:7446]	0.00330295	1.69714	1.69714
52603	Hs446249.0C3n7_at	DIXDC1	Chr 11q23.1	DIX domain containing 1 [Source:HGNC Symbol;Acc:23695]	0.0014796	1.68808	1.68808
40519	BRRS.6194_at	PEG3	Chr 19q13.43	paternally expressed 3 [Source:HGNC Symbol;Acc:8826]	0.0404323	1.68526	1.68526
28026	BRRS.10257_at	PUS7	Chr 7q22.3	pseudouridylate synthase 7 homolog (S. cerevisiae) [Source:HGNC Symbol;Acc:26033]	0.00961456	1.68161	1.68161
14275	BRAD.8700_at	LYPLA1	Chr 8q11.23	lysophospholipase I [Source:HGNC Symbol;Acc:6737]	0.000972419	1.67537	1.67537
52036	Hs437422.8C1n4_at	EPB41L1	Chr 20q11.23	erythrocyte membrane protein band 4.1-like 1 [Source:HGNC Symbol;Acc:3378]	0.0229763	1.66376	1.66376
33258	BRRS.15610_at	LDLRAD3	Chr 11p13	low density lipoprotein receptor class A domain containing 3 [Source:HGNC Symbol;Acc:27046]	0.0314448	1.66283	1.66283
39721	BRRS.5396_at	USP14	Chr 18p11.32	ubiquitin specific peptidase 14 (tRNA-guanine transglycosylase) [Source:HGNC Symbol;Acc:12612]	0.024891	1.66197	1.66197
11660	BRAD.40246_at	INCENP	Chr 11q12.3	inner centromere protein antigens 135/155kDa [Source:HGNC Symbol;Acc:6058]	0.00205112	1.65862	1.65862
14440	BRAD.9931_s_at	SORBS2	Chr 4q35.1	sorbin and SH3 domain containing 2 [Source:HGNC Symbol;Acc:24098]	0.0473056	1.65466	1.65466
29287	BRRS.11505_at	TMEM108	Chr 3q22.1	transmembrane protein 108 [Source:HGNC Symbol;Acc:28451]	0.0117038	1.65227	1.65227
58869	Hs595064.0C1n15_at	TGFB2	Chr 1q41	transforming growth factor, beta 2 [Source:HGNC Symbol;Acc:11768]	0.0161344	1.65194	1.65194
41358	BRRS.7069_at	PADI2	Chr 1p36.13	peptidyl arginine deiminase, type II [Source:HGNC Symbol;Acc:18341]	0.0436344	1.64981	1.64981
29272	BRRS.11492_at	ZBTB10	Chr 8q21.13	zinc finger and BTB domain containing 10 [Source:HGNC Symbol;Acc:30953]	0.013269	1.64949	1.64949
32750	BRRS.15067_s_at	KANK1	Chr 9p24.3	KN motif and ankyrin repeat domains 1 [Source:HGNC Symbol;Acc:19309]	0.00373327	1.64472	1.64472
42981	BRRS.8776_s_at	GAL	Chr 11q13.3	galanin prepropeptide [Source:HGNC Symbol;Acc:4114]	0.0233007	1.6447	1.6447
19771	BRIH.1473C1n5_s_at	TPD52	Chr 8q21.13	tumor protein D52 [Source:HGNC Symbol;Acc:12005]	0.0216248	1.64051	1.64051
19415	BRIH.10517C1n2_at	CYYR1	Chr 21q21.3	cysteine/tyrosine-rich 1 [Source:HGNC Symbol;Acc:16274]	0.020792	1.63725	1.63725
29285	BRRS.11503_at	RASL11B	Chr 4q12	RAS-like, family 11, member B [Source:HGNC Symbol;Acc:23804]	0.017779	1.636	1.636
34020	BRRS.16430_s_at	CAV2	Chr 7q31.2	caveolin 2 [Source:HGNC Symbol;Acc:1528]	0.00109574	1.63447	1.63447
55509	Hs516664.0C9n11_at	EFNA1	Chr 1q22	ephrin-A1 [Source:HGNC Symbol;Acc:3221]	0.0328631	1.63387	1.63387
8859	BRAD.36057_at	C8orf38	Chr 8q22.1	chromosome 8 open reading frame 38 [Source:HGNC Symbol;Acc:28625]	0.0205724	1.6338	1.6338
38705	BRRS.4362_at	CTSF	Chr 11q13.2	cathepsin F [Source:HGNC Symbol;Acc:2531]	0.00244582	1.6327	1.6327
59859	Hs633139.0C1n34_at	ZNF704	Chr 8q21.13	zinc finger protein 704 [Source:HGNC Symbol;Acc:32291]	0.0115522	1.63242	1.63242
21705	BRIH.671C6n3_s_at	CDH1	Chr 16q22.1	cadherin 1, type 1, E-cadherin (epithelial) [Source:HGNC Symbol;Acc:1748]	0.00342952	1.62453	1.62453
4243	BRAD.24817_s_at	C11orf30	Chr 11q13.5	chromosome 11 open reading frame 30 [Source:HGNC Symbol;Acc:18071]	0.0187469	1.62452	1.62452
44358	BRSA.13238C1n2_at	CAV2	Chr 7q31.2	caveolin 2 [Source:HGNC Symbol;Acc:1528]	0.0067607	1.62352	1.62352
21565	BRIH.6242C1n5_s_at	HSBP1	Chr 16q23.3	heat shock factor binding protein 1 [Source:HGNC Symbol;Acc:5203]	0.00664611	1.62127	1.62127
11559	BRAD.40115_s_at	NAPEPLD	Chr 7q22.1	N-acyl phosphatidylethanolamine phospholipase D [Source:HGNC Symbol;Acc:21683]	0.002269	1.62065	1.62065
1103	BRAD.13007_at	FGFR2	Chr 10q26.13	fibroblast growth factor receptor 2 [Source:HGNC Symbol;Acc:3689]	0.0365064	1.61712	1.61712
44194	BRRS1_NM_020859.1_s_at	SHROOM3	Chr 4q21.1	shroom family member 3 [Source:HGNC Symbol;Acc:30422]	0.0147499	1.61497	1.61497
60456	Hs7138.10C1n2_at	CHRM3	Chr 1q43	cholinergic receptor, muscarinic 3 [Source:HGNC Symbol;Acc:1952]	0.00290564	1.61494	1.61494
50052	Hs356766.9CB4n250_s_at	ZNFX1-AS1	Chr 20q13.13	ZNFX1 antisense RNA 1 (non-protein coding) [Source:HGNC Symbol;Acc:33101]	0.0339538	1.60442	1.60442
6174	BRAD.31101_at	GRIN2D	Chr 19q13.33	glutamate receptor, ionotropic, N-methyl D-aspartate 2D [Source:HGNC Symbol;Acc:4588]	0.00775177	1.60407	1.60407
15655	BRAD1_45717112_s_at	FAM3B	Chr 21q22.3	family with sequence similarity 3, member B [Source:HGNC Symbol;Acc:1253]	0.0419286	1.60074	1.60074
29158	BRRS.11372_at	MTHFSD	Chr 16q24.1	methenyltetrahydrofolate synthetase domain containing [Source:HGNC Symbol;Acc:25778]	0.0249662	1.60031	1.60031
60546	Hs78060.0C10n6_at	PHKB	Chr 16q12.1	phosphorylase kinase, beta [Source:HGNC Symbol;Acc:8927]	0.000228323	1.59999	1.59999
53576	Hs474066.1C2n17_s_at	YBEY	Chr 21q22.3	ybeY metallopeptidase (putative) [Source:HGNC Symbol;Acc:1299]	0.0390888	1.59486	1.59486
36141	BRRS.18942_s_at	C17orf51	Chr 17p11.2	chromosome 17 open reading frame 51 [Source:HGNC Symbol;Acc:27904]	0.0162915	1.59284	1.59284
39887	BRRS.5557_at	NUP98	Chr 11p15.4	nucleoporin 98kDa [Source:HGNC Symbol;Acc:8068]	0.00419705	1.59209	1.59209
31728	BRRS.14022_at	MSI2	Chr 17q22	musashi homolog 2 (Drosophila) [Source:HGNC Symbol;Acc:18585]	0.012462	1.5888	1.5888
18751	BRHP.320_s_at	CAV2	Chr 7q31.2	caveolin 2 [Source:HGNC Symbol;Acc:1528]	0.0189134	1.58057	1.58057
13994	BRAD.6861_s_at	CDH1	Chr 16q22.1	cadherin 1, type 1, E-cadherin (epithelial) [Source:HGNC Symbol;Acc:1748]	0.00409173	1.57519	1.57519
47201	Hs178121.0CB2n82_at	MFAP3L	Chr 4q33	microfibrillar-associated protein 3-like [Source:HGNC Symbol;Acc:29083]	0.0105201	1.57482	1.57482
14205	BRAD.8292_s_at	GDE1	Chr 16p12.3	glycerophosphodiester phosphodiesterase 1 [Source:HGNC Symbol;Acc:29644]	0.0131582	1.57454	1.57454
60155	Hs642593.0C7n16_at	TCFL5	Chr 20q13.33	transcription factor-like 5 (basic helix-loop-helix) [Source:HGNC Symbol;Acc:11646]	0.00406872	1.5745	1.5745
14318	BRAD.9006_s_at	CAV2	Chr 7q31.2	caveolin 2 [Source:HGNC Symbol;Acc:1528]	0.0220685	1.57377	1.57377
51663	Hs433213.1C8n5_at	METTL2B	Chr 7q32.1	methyltransferase like 2B [Source:HGNC Symbol;Acc:18272]	0.0185603	1.5719	1.5719
24740	BRMX.25080C1n3_at	LRP6	Chr 12p13.2	low density lipoprotein receptor-related protein 6 [Source:HGNC Symbol;Acc:6698]	0.00104659	1.57124	1.57124
14998	BRAD1_23536291_at	PPM1L	Chr 3q25.33-q26.1	protein phosphatase, Mg2+/Mn2+ dependent, 1L [Source:HGNC Symbol;Acc:16381]	0.0249405	1.56421	1.56421
38894	BRRS.4557_at	CAPS	Chr 19p13.3	calcyphosine [Source:HGNC Symbol;Acc:1487]	0.0281734	1.56309	1.56309
38395	BRRS.4053_at	VGF	Chr 7q22.1	VGF nerve growth factor inducible [Source:HGNC Symbol;Acc:12684]	0.00476606	1.56064	1.56064
45844	Hs130098.0C12n6_at	DDX23	Chr 12q13.12	DEAD (Asp-Glu-Ala-Asp) box polypeptide 23 [Source:HGNC Symbol;Acc:17347]	0.00249828	1.55903	1.55903
4825	BRAD.27566_s_at	CAB39L	Chr 13q14.2	calcium binding protein 39-like [Source:HGNC Symbol;Acc:20290]	0.0179904	1.55818	1.55818
17389	BREM.1928_s_at	ZNF726	Chr 19p12	zinc finger protein 726 [Source:HGNC Symbol;Acc:32462]	0.0226349	1.55731	1.55731
13709	BRAD.5865_at	VKORC1L1	Chr 7q11.21	vitamin K epoxide reductase complex, subunit 1-like 1 [Source:HGNC Symbol;Acc:21492]	0.000846536	1.55278	1.55278
33883	BRRS.16289_at	GSTO2	Chr 10q25.1	glutathione S-transferase omega 2 [Source:HGNC Symbol;Acc:23064]	0.014948	1.55215	1.55215
5403	BRAD.29462_at	TMEM68	Chr 8q12.1	transmembrane protein 68 [Source:HGNC Symbol;Acc:26510]	0.0161081	1.54718	1.54718
14041	BRAD.7146_at	SOX4	Chr 6p22.3	SRY (sex determining region Y)-box 4 [Source:HGNC Symbol;Acc:11200]	0.00864536	1.54567	1.54567
21704	BRIH.671C4n2_at	CDH1	Chr 16q22.1	cadherin 1, type 1, E-cadherin (epithelial) [Source:HGNC Symbol;Acc:1748]	0.010495	1.5387	1.5387
11304	BRAD.39727_at	CDC73	Chr 1q31.2	cell division cycle 73, Paf1/RNA polymerase II complex component, homolog (S. cerevisiae) [Source:HGNC Symbol;Acc:16783]	0.00293831	1.53679	1.53679
45184	Hs109655.1C1n2_at	SCML1	Chr Xp22.13	sex comb on midleg-like 1 (Drosophila) [Source:HGNC Symbol;Acc:10580]	0.0313826	1.53589	1.53589
31519	BRRS.13807_at	PTCRA	Chr 6p21.1	pre T-cell antigen receptor alpha [Source:HGNC Symbol;Acc:21290]	0.00455588	1.53529	1.53529
20588	BRIH.3219C2n4_at	RAB2A	Chr 8q12.1	RAB2A, member RAS oncogene family [Source:HGNC Symbol;Acc:9763]	0.000108596	1.53491	1.53491
8179	BRAD.34878_at	CDK6	Chr 7q21.2	cyclin-dependent kinase 6 [Source:HGNC Symbol;Acc:1777]	0.0169481	1.5343	1.5343
15475	BRAD1_32051526_s_at	SSBP2	Chr 5q14.1	single-stranded DNA binding protein 2 [Source:HGNC Symbol;Acc:15831]	0.0462494	1.53395	1.53395
322	Adx-200036-up_at	RPL10A	Chr 6p21.31	ribosomal protein L10a [Source:HGNC Symbol;Acc:10299]	0.0168797	1.53386	1.53386
28745	BRRS.10967_at	PCTP	Chr 17q22	phosphatidylcholine transfer protein [Source:HGNC Symbol;Acc:8752]	0.01199	1.53204	1.53204
2409	BRAD.18421_s_at	TWISTNB	Chr 7p21.1	TWIST neighbor [Source:HGNC Symbol;Acc:18027]	0.0162429	1.53086	1.53086
18877	BRHP.496_s_at	MYCBP	Chr 1p34.3	c-myc binding protein [Source:HGNC Symbol;Acc:7554]	0.0150815	1.53068	1.53068
14004	BRAD.6927_at	AMD1	Chr 6q21	adenosylmethionine decarboxylase 1 [Source:HGNC Symbol;Acc:457]	0.0146975	1.52988	1.52988
20306	BRIH.2491C2n2_s_at	RBM47	Chr 4p14	RNA binding motif protein 47 [Source:HGNC Symbol;Acc:30358]	0.0171018	1.5297	1.5297
17709	BREM.2373_s_at	MYC	Chr 8q24.21	v-myc myelocytomatosis viral oncogene homolog (avian) [Source:HGNC Symbol;Acc:7553]	0.0226154	1.52928	1.52928
39779	BRRS.5450_s_at	EFNA4	Chr 1q22	ephrin-A4 [Source:HGNC Symbol;Acc:3224]	0.0269084	1.52737	1.52737
19851	BRIH.15C2n8_at	PCMTD1	Chr 8q11.23	protein-L-isoaspartate (D-aspartate) O-methyltransferase domain containing 1 [Source:HGNC Symbol;Acc:30483]	0.00455756	1.5254	1.5254
26634	BRMX.841C7n8_s_at	PBX1	Chr 1q23.3	pre-B-cell leukemia homeobox 1 [Source:HGNC Symbol;Acc:8632]	0.0281816	1.52253	1.52253
28138	BRRS.10369_at	FMN2	Chr 1q43	formin 2 [Source:HGNC Symbol;Acc:14074]	0.0104671	1.52248	1.52248
931	BRAD.12204_at	MMP16	Chr 8q21.3	matrix metallopeptidase 16 (membrane-inserted) [Source:HGNC Symbol;Acc:7162]	0.0311262	1.51991	1.51991
51037	Hs40510.3C1n16_at	TDRD6	Chr 6p12.3	tudor domain containing 6 [Source:HGNC Symbol;Acc:21339]	0.00305215	1.51861	1.51861
22188	BRIH.8751C1n4_at	ESYT2	Chr 7q36.3	extended synaptotagmin-like protein 2 [Source:HGNC Symbol;Acc:22211]	0.0183585	1.51836	1.51836
44736	BRSA.21756C1n2_at	TGS1	Chr 8q12.1	trimethylguanosine synthase 1 [Source:HGNC Symbol;Acc:17843]	0.00513782	1.51799	1.51799
21772	BRIH.699C1n6_at	NUDCD1	Chr 8q23.1	NudC domain containing 1 [Source:HGNC Symbol;Acc:24306]	0.0170312	1.51673	1.51673
15089	BRAD1_24776629_at	TMEM68	Chr 8q12.1	transmembrane protein 68 [Source:HGNC Symbol;Acc:26510]	0.00176368	1.51663	1.51663
41115	BRRS.67_at	DLD	Chr 7q31.1	dihydrolipoamide dehydrogenase [Source:HGNC Symbol;Acc:2898]	0.0133964	1.51565	1.51565
36736	BRRS.2411_s_at	CDS1	Chr 4q21.23	CDP-diacylglycerol synthase (phosphatidate cytidylyltransferase) 1 [Source:HGNC Symbol;Acc:1800]	0.0104833	1.51543	1.51543
22369	BRIH.9946C1n3_s_at	DFFA	Chr 1p36.22	DNA fragmentation factor, 45kDa, alpha polypeptide [Source:HGNC Symbol;Acc:2772]	0.0100253	1.51521	1.51521
25009	BRMX.320C7n3_at	SOX4	Chr 6p22.3	SRY (sex determining region Y)-box 4 [Source:HGNC Symbol;Acc:11200]	0.000892464	1.51333	1.51333
33818	BRRS.16213_at	SLC6A15	Chr 12q21.31	solute carrier family 6 (neutral amino acid transporter), member 15 [Source:HGNC Symbol;Acc:13621]	0.00324032	1.51238	1.51238
46284	Hs143434.0CB2n8_at	CNTN1	Chr 12q12	contactin 1 [Source:HGNC Symbol;Acc:2171]	0.0219581	1.50649	1.50649
40847	BRRS.6528_at	PLK2	Chr 5q11.2	polo-like kinase 2 [Source:HGNC Symbol;Acc:19699]	0.0114666	1.50468	1.50468
5135	BRAD.28662_at	ZADH2	Chr 18q22.3	zinc binding alcohol dehydrogenase domain containing 2 [Source:HGNC Symbol;Acc:28697]	0.000392658	1.50448	1.50448
44587	BRSA.1894C3n4_at	AQP1	Chr 7p14.3	aquaporin 1 (Colton blood group) [Source:HGNC Symbol;Acc:633]	0.000395381	1.50217	1.50217
46313	Hs144447.1C1n5_at	WDR11	Chr 10q26.12	WD repeat domain 11 [Source:HGNC Symbol;Acc:13831]	0.00465468	1.50183	1.50183
15144	BRAD1_24806723_at	C6orf141	Chr 6p12.3	chromosome 6 open reading frame 141 [Source:HGNC Symbol;Acc:21351]	0.0425518	1.50115	1.50115
6050	BRAD.30878_at	PPP3CA	Chr 4q24	protein phosphatase 3, catalytic subunit, alpha isozyme [Source:HGNC Symbol;Acc:9314]	0.00412562	1.50086	1.50086
41487	BRRS.720_at	C16orf87	Chr 16q11.2	chromosome 16 open reading frame 87 [Source:HGNC Symbol;Acc:33754]	0.0104652	1.50086	1.50086
9317	BRAD.36732_at	SIM2	Chr 21q22.13	single-minded homolog 2 (Drosophila) [Source:HGNC Symbol;Acc:10883]	0.0305046	1.5008	1.5008
5937	BRAD.30649_at	MAF	Chr 16q23.2	v-maf musculoaponeurotic fibrosarcoma oncogene homolog (avian) [Source:HGNC Symbol;Acc:6776]	0.00264218	-1.50001	0.666663
40513	BRRS.6188_at	PDE4A	Chr 19p13.2	phosphodiesterase 4A, cAMP-specific [Source:HGNC Symbol;Acc:8780]	0.00423646	-1.50084	0.666295
37002	BRRS.2675_at	ALOX5AP	Chr 13q12.3	arachidonate 5-lipoxygenase-activating protein [Source:HGNC Symbol;Acc:436]	0.00589154	-1.50131	0.666084
39162	BRRS.4835_at	DUSP5	Chr 10q25.2	dual specificity phosphatase 5 [Source:HGNC Symbol;Acc:3071]	0.0217352	-1.50239	0.665607
10639	BRAD.38794_at	TRIO	Chr 5p15.2	triple functional domain (PTPRF interacting) [Source:HGNC Symbol;Acc:12303]	0.0183038	-1.50346	0.665132
20234	BRIH.2322C3n2_s_at	C1QC	Chr 1p36.12	complement component 1, q subcomponent, C chain [Source:HGNC Symbol;Acc:1245]	0.0245975	-1.50437	0.664732
27257	BRPD.3044C1n2_s_at	SRPX2	Chr Xq22.1	sushi-repeat containing protein, X-linked 2 [Source:HGNC Symbol;Acc:30668]	0.0196924	-1.50511	0.664402
43579	BRRS.9423_at	ANKRD10	Chr 13q34	ankyrin repeat domain 10 [Source:HGNC Symbol;Acc:20265]	0.00564601	-1.50534	0.6643
8634	BRAD.35702_at	RHOH	Chr 4p14	ras homolog family member H [Source:HGNC Symbol;Acc:686]	0.0104801	-1.50556	0.664207
40773	BRRS.6450_at	DYNLT3	Chr Xp11.4	dynein, light chain, Tctex-type 3 [Source:HGNC Symbol;Acc:11694]	0.00277899	-1.50577	0.664113
2261	BRAD.18006_at	KHDRBS1	Chr 1p35.1	KH domain containing, RNA binding, signal transduction associated 1 [Source:HGNC Symbol;Acc:18116]	0.0152281	-1.50689	0.663616
56986	Hs557550.5C1n2_at	NPM1	Chr 5q35.1	nucleophosmin (nucleolar phosphoprotein B23, numatrin) [Source:HGNC Symbol;Acc:7910]	0.0217961	-1.50697	0.663581
18672	BRHP.195_s_at	GLA	Chr Xq22.1	galactosidase, alpha [Source:HGNC Symbol;Acc:4296]	0.0257265	-1.50781	0.663214
30007	BRRS.12234_at	SGPP1	Chr 14q23.2	sphingosine-1-phosphate phosphatase 1 [Source:HGNC Symbol;Acc:17720]	0.0278015	-1.50808	0.663096
26781	BRMX.9061C1n2_at	RNF213	Chr 17q25.3	ring finger protein 213 [Source:HGNC Symbol;Acc:14539]	0.0173924	-1.50825	0.66302
16560	BRAG_AL132987.4_s_at	LGMN	Chr 14q32.12	legumain [Source:HGNC Symbol;Acc:9472]	0.00453716	-1.50839	0.662958
43913	BRRS.9789_at	CEP72	Chr 5p15.33	centrosomal protein 72kDa [Source:HGNC Symbol;Acc:25547]	0.0148845	-1.51031	0.662114
42737	BRRS.84_at	F13A1	Chr 6p25.1	coagulation factor XIII, A1 polypeptide [Source:HGNC Symbol;Acc:3531]	0.0280618	-1.51123	0.661714
30870	BRRS.13116_s_at	HYAL2	Chr 3p21.31	hyaluronoglucosaminidase 2 [Source:HGNC Symbol;Acc:5321]	0.0200615	-1.51243	0.66119
47423	Hs189329.1C1n7_at	SMURF1	Chr 7q22.1	SMAD specific E3 ubiquitin protein ligase 1 [Source:HGNC Symbol;Acc:16807]	0.00268342	-1.5133	0.660809
8751	BRAD.35905_at	MBNL1	Chr 3q25.1-q25.2	muscleblind-like splicing regulator 1 [Source:HGNC Symbol;Acc:6923]	0.000473592	-1.5136	0.660678
19649	BRIH.1232C4n3_at	C1S	Chr 12p13.31	complement component 1, s subcomponent [Source:HGNC Symbol;Acc:1247]	0.0108396	-1.51368	0.66064
34509	BRRS.16974_at	POGZ	Chr 1q21.3	pogo transposable element with ZNF domain [Source:HGNC Symbol;Acc:18801]	0.0107634	-1.51404	0.660484
37937	BRRS.35_at	SERPING1	Chr 11q12.1	serpin peptidase inhibitor, clade G (C1 inhibitor), member 1 [Source:HGNC Symbol;Acc:1228]	0.02519	-1.51421	0.66041
1444	BRAD.14716_s_at	MR1	Chr 1q25.3	major histocompatibility complex, class I-related [Source:HGNC Symbol;Acc:4975]	0.03064	-1.51447	0.660297
38638	BRRS.4296_at	PPAP2A	Chr 5q11.2	phosphatidic acid phosphatase type 2A [Source:HGNC Symbol;Acc:9228]	0.00730648	-1.51471	0.660192
37404	BRRS.3066_at	HLA-DOB	Chr 6p21.32	major histocompatibility complex, class II, DO beta [Source:HGNC Symbol;Acc:4937]	0.0344166	-1.51869	0.658461
34233	BRRS.16667_s_at	CXCL12	Chr 10q11.21	chemokine (C-X-C motif) ligand 12 [Source:HGNC Symbol;Acc:10672]	0.0418056	-1.52043	0.657709
5905	BRAD.30598_at	FAM105B	Chr 5p15.2	family with sequence similarity 105, member B [Source:HGNC Symbol;Acc:25118]	0.000890202	-1.52066	0.657608
37824	BRRS.3481_at	PLIN1	Chr 15q26.1	perilipin 1 [Source:HGNC Symbol;Acc:9076]	0.0493477	-1.52067	0.657605
630	BRAD.10554_at	SSPN	Chr 12p12.1	sarcospan [Source:HGNC Symbol;Acc:11322]	0.0024067	-1.52141	0.657285
33311	BRRS.15665_at	GIMAP8	Chr 7q36.1	GTPase, IMAP family member 8 [Source:HGNC Symbol;Acc:21792]	0.00685267	-1.52174	0.657142
29263	BRRS.11484_s_at	P2RY13	Chr 3q25.1	purinergic receptor P2Y, G-protein coupled, 13 [Source:HGNC Symbol;Acc:4537]	0.00624165	-1.52234	0.656884
18681	BRHP.208_s_at	NCF4	Chr 22q12.3	neutrophil cytosolic factor 4, 40kDa [Source:HGNC Symbol;Acc:7662]	0.0281772	-1.52234	0.656884
36706	BRRS.2387_at	CBR3	Chr 21q22.12	carbonyl reductase 3 [Source:HGNC Symbol;Acc:1549]	0.00867669	-1.52266	0.656746
55105	Hs508835.2C1n33_at	TEP1	Chr 14q11.2	telomerase-associated protein 1 [Source:HGNC Symbol;Acc:11726]	0.00159806	-1.52374	0.656279
1911	BRAD.16788_at	HEG1	Chr 3q21.2	HEG homolog 1 (zebrafish) [Source:HGNC Symbol;Acc:29227]	0.0369497	-1.52374	0.656281
34910	BRRS.173_at	CIITA	Chr 16p13.13	class II, major histocompatibility complex, transactivator [Source:HGNC Symbol;Acc:7067]	0.0018424	-1.5256	0.655482
43508	BRRS.9348_at	PARP14	Chr 3q21.1	poly (ADP-ribose) polymerase family, member 14 [Source:HGNC Symbol;Acc:29232]	0.019665	-1.52609	0.655268
10573	BRAD.38712_at	JAK1	Chr 1p31.3	Janus kinase 1 [Source:HGNC Symbol;Acc:6190]	0.00829469	-1.52634	0.655162
49748	Hs333181.1C1n4_s_at	KLHL6	Chr 3q27.1	kelch-like 6 (Drosophila) [Source:HGNC Symbol;Acc:18653]	0.000773506	-1.52708	0.654844
38424	BRRS.4078_at	ZNF264	Chr 19q13.43	zinc finger protein 264 [Source:HGNC Symbol;Acc:13057]	0.00385995	-1.52762	0.654614
18704	BRHP.252_s_at	BLMH	Chr 17q11.2	bleomycin hydrolase [Source:HGNC Symbol;Acc:1059]	0.00706852	-1.52813	0.654395
27301	BRPD.4019C1n3_s_at	FYB	Chr 5p13.1	FYN binding protein [Source:HGNC Symbol;Acc:4036]	0.032779	-1.52969	0.653726
39946	BRRS.5614_s_at	SNCAIP	Chr 5q23.2	synuclein, alpha interacting protein [Source:HGNC Symbol;Acc:11139]	0.0284835	-1.5302	0.653511
5585	BRAD.29926_at	ANKRD44	Chr 2q33.1	ankyrin repeat domain 44 [Source:HGNC Symbol;Acc:25259]	6.82619e-05	-1.53121	0.653079
53973	Hs481918.11C1n4_at	SLC1A3	Chr 5p13.2	solute carrier family 1 (glial high affinity glutamate transporter), member 3 [Source:HGNC Symbol;Acc:10941]	0.00430304	-1.53242	0.652562
28896	BRRS.11114_at	TEAD1	Chr 11p15.2-p15.3	TEA domain family member 1 (SV40 transcriptional enhancer factor) [Source:HGNC Symbol;Acc:11714]	0.00686011	-1.53325	0.65221
14346	BRAD.9202_at	APC	Chr 5q22.2	adenomatous polyposis coli [Source:HGNC Symbol;Acc:583]	0.00110939	-1.53525	0.651358
20143	BRIH.2142C1n3_at	SFRP4	Chr 7p14.1	secreted frizzled-related protein 4 [Source:HGNC Symbol;Acc:10778]	0.0331638	-1.5355	0.651253
32196	BRRS.1449_s_at	TSC22D3	Chr Xq22.3	TSC22 domain family, member 3 [Source:HGNC Symbol;Acc:3051]	0.0274077	-1.53691	0.650657
42977	BRRS.8772_at	PTPN22	Chr 1p13.2	protein tyrosine phosphatase, non-receptor type 22 (lymphoid) [Source:HGNC Symbol;Acc:9652]	0.0122774	-1.53713	0.650562
35994	BRRS.18760_at	PRRX1	Chr 1q24.2	paired related homeobox 1 [Source:HGNC Symbol;Acc:9142]	0.0143294	-1.53757	0.650376
676	BRAD.10837_at	LCP2	Chr 5q35.1	lymphocyte cytosolic protein 2 (SH2 domain containing leukocyte protein of 76kDa) [Source:HGNC Symbol;Acc:6529]	0.0184801	-1.53791	0.650235
59412	Hs61441.0CB1n3_at	RBM27	Chr 5q32	RNA binding motif protein 27 [Source:HGNC Symbol;Acc:29243]	0.0132345	-1.53805	0.650172
35529	BRRS.1819_at	C17orf62	Chr 17q25.3	chromosome 17 open reading frame 62 [Source:HGNC Symbol;Acc:28672]	0.00180479	-1.539	0.649774
25306	BRMX.4154C1n3_s_at	C1QC	Chr 1p36.12	complement component 1, q subcomponent, C chain [Source:HGNC Symbol;Acc:1245]	0.0113768	-1.54007	0.649319
37564	BRRS.3224_s_at	LSP1	Chr 11p15.5	lymphocyte-specific protein 1 [Source:HGNC Symbol;Acc:6707]	0.00191737	-1.54089	0.648977
6288	BRAD.31340_at	EXT1	Chr 8q24.11	exostosin 1 [Source:HGNC Symbol;Acc:3512]	0.0124362	-1.54114	0.64887
31410	BRRS.13694_at	UBE3A	Chr 15q11.2	ubiquitin protein ligase E3A [Source:HGNC Symbol;Acc:12496]	0.03688	-1.54164	0.648659
15693	BRAD1_46548750_at	DCN	Chr 12q21.33	decorin [Source:HGNC Symbol;Acc:2705]	0.0179552	-1.54477	0.647346
5583	BRAD.29923_at	GABPB2	Chr 1q21.3	GA binding protein transcription factor, beta subunit 2 [Source:HGNC Symbol;Acc:28441]	0.0476702	-1.54547	0.64705
44668	BRSA.2013C1n5_s_at	SERPING1	Chr 11q12.1	serpin peptidase inhibitor, clade G (C1 inhibitor), member 1 [Source:HGNC Symbol;Acc:1228]	0.0140787	-1.5463	0.646705
46148	Hs135094.1C1n8_at	KIF18B	Chr 17q21.31	kinesin family member 18B [Source:HGNC Symbol;Acc:27102]	0.00532913	-1.54672	0.646529
40488	BRRS.6163_at	NFE2	Chr 12q13.13	nuclear factor (erythroid-derived 2), 45kDa [Source:HGNC Symbol;Acc:7780]	0.0155943	-1.54905	0.645558
6746	BRAD.32131_at	CCND2	Chr 12p13.32	cyclin D2 [Source:HGNC Symbol;Acc:1583]	0.00986228	-1.54925	0.645472
19563	BRIH.11529C1n3_at	RAD50	Chr 5q31.1	RAD50 homolog (S. cerevisiae) [Source:HGNC Symbol;Acc:9816]	0.00261261	-1.54937	0.645425
58188	Hs591343.1C1n13_at	MTHFD1L	Chr 6q25.1	methylenetetrahydrofolate dehydrogenase (NADP+ dependent) 1-like [Source:HGNC Symbol;Acc:21055]	0.00798251	-1.55134	0.644604
8920	BRAD.36150_at	ADAMTS2	Chr 5q35.3	ADAM metallopeptidase with thrombospondin type 1 motif, 2 [Source:HGNC Symbol;Acc:218]	0.0185857	-1.55185	0.64439
44188	BRRS1_NM_016376.2_at	ANKFY1	Chr 17p13.2	ankyrin repeat and FYVE domain containing 1 [Source:HGNC Symbol;Acc:20763]	0.000645319	-1.55187	0.644384
21047	BRIH.440C1n2_at	HLA-DRA	Chr 6p21.32	major histocompatibility complex, class II, DR alpha [Source:HGNC Symbol;Acc:4947]	0.0270014	-1.55204	0.644315
23934	BRMX.17015C1n4_at	ASH2L	Chr 8p11.23	ash2 (absent, small, or homeotic)-like (Drosophila) [Source:HGNC Symbol;Acc:744]	0.0105685	-1.5527	0.644038
991	BRAD.12522_at	NGLY1	Chr 3p24.2	N-glycanase 1 [Source:HGNC Symbol;Acc:17646]	0.0192784	-1.55379	0.643589
2541	BRAD.18798_at	PSPC1	Chr 13q12.11	paraspeckle component 1 [Source:HGNC Symbol;Acc:20320]	0.00970822	-1.55503	0.643075
1948	BRAD.17010_at	PRKAR2A	Chr 3p21.31	protein kinase, cAMP-dependent, regulatory, type II, alpha [Source:HGNC Symbol;Acc:9391]	0.00268279	-1.55525	0.642982
26132	BRMX.6707C1n2_at	C18orf8	Chr 18q11.2	chromosome 18 open reading frame 8 [Source:HGNC Symbol;Acc:24326]	0.0105979	-1.55591	0.642712
26825	BRMX.9274C1n2_at	CCDC6	Chr 10q21.2	coiled-coil domain containing 6 [Source:HGNC Symbol;Acc:18782]	0.0221928	-1.55606	0.642648
31754	BRRS.14053_s_at	SMARCA1	Chr Xq25	SWI/SNF related, matrix associated, actin dependent regulator of chromatin, subfamily a, member 1 [Source:HGNC Symbol;Acc:11097]	0.0125361	-1.55839	0.641689
16579	BRAG_AL161909.2_at	DENND4C	Chr 9p22.1	DENN/MADD domain containing 4C [Source:HGNC Symbol;Acc:26079]	0.0112551	-1.55934	0.641296
7653	BRAD.34004_at	AKAP13	Chr 15q25.3	A kinase (PRKA) anchor protein 13 [Source:HGNC Symbol;Acc:371]	0.0117829	-1.55962	0.641181
4020	BRAD.240_at	PCDHGA4	Chr 5q31.3	protocadherin gamma subfamily A, 4 [Source:HGNC Symbol;Acc:8702]	0.045169	-1.56168	0.640337
59070	Hs597663.0C1n51_at	DSG3	Chr 18q12.1	desmoglein 3 [Source:HGNC Symbol;Acc:3050]	0.0369546	-1.5629	0.639835
41769	BRRS.7503_s_at	NCF4	Chr 22q12.3	neutrophil cytosolic factor 4, 40kDa [Source:HGNC Symbol;Acc:7662]	0.0187595	-1.56386	0.639443
58303	Hs591667.0C1n79_s_at	MRPS25	Chr 3p25.1	mitochondrial ribosomal protein S25 [Source:HGNC Symbol;Acc:14511]	0.00782531	-1.56443	0.639212
5239	BRAD.28975_s_at	MEG3	Chr 14q32.2	maternally expressed 3 (non-protein coding) [Source:HGNC Symbol;Acc:14575]	0.0126888	-1.56455	0.639162
25827	BRMX.5725C5n3_s_at	RBM5	Chr 3p21.31	RNA binding motif protein 5 [Source:HGNC Symbol;Acc:9902]	0.0198496	-1.56495	0.638996
18994	BRHP.659_s_at	COL8A1	Chr 3q12.1	collagen, type VIII, alpha 1 [Source:HGNC Symbol;Acc:2215]	0.0131337	-1.56501	0.638974
5744	BRAD.30275_at	SNX20	Chr 16q12.1	sorting nexin 20 [Source:HGNC Symbol;Acc:30390]	0.00677065	-1.56629	0.638451
40445	BRRS.6119_at	PIAS3	Chr 1q21.1	protein inhibitor of activated STAT, 3 [Source:HGNC Symbol;Acc:16861]	0.0351039	-1.56678	0.638253
16017	BRAD1_5804353_at	C12orf35	Chr 12p11.21	chromosome 12 open reading frame 35 [Source:HGNC Symbol;Acc:25559]	0.00265251	-1.56913	0.637294
42829	BRRS.8603_at	RAI14	Chr 5p13.2	retinoic acid induced 14 [Source:HGNC Symbol;Acc:14873]	0.0235698	-1.56944	0.63717
39281	BRRS.4956_at	PFKFB3	Chr 10p15.1	6-phosphofructo-2-kinase/fructose-2,6-biphosphatase 3 [Source:HGNC Symbol;Acc:8874]	0.0386282	-1.56961	0.637099
56274	Hs530359.1C1n16_s_at	MCART6	Chr Xq22.2	mitochondrial carrier triple repeat 6 [Source:HGNC Symbol;Acc:31894]	0.0196534	-1.56976	0.637039
31572	BRRS.13859_at	SP140L	Chr 2q37.1	SP140 nuclear body protein-like [Source:HGNC Symbol;Acc:25105]	0.00279891	-1.57128	0.636423
37096	BRRS.2776_at	CCND2	Chr 12p13.32	cyclin D2 [Source:HGNC Symbol;Acc:1583]	0.00105572	-1.57188	0.636183
52412	Hs444569.0CB3n658_s_at	MIR21	Chr 17q23.1	microRNA 21 [Source:HGNC Symbol;Acc:31586]	0.0312973	-1.57255	0.63591
3162	BRAD.20127_at	PRDM1	Chr 6q21	PR domain containing 1, with ZNF domain [Source:HGNC Symbol;Acc:9346]	0.00722532	-1.57697	0.634126
6137	BRAD.31032_at	DCLK1	Chr 13q13.3	doublecortin-like kinase 1 [Source:HGNC Symbol;Acc:2700]	0.00546572	-1.57725	0.634014
33398	BRRS.15762_at	PPAP2B	Chr 1p32.2	phosphatidic acid phosphatase type 2B [Source:HGNC Symbol;Acc:9229]	0.00214815	-1.57876	0.633409
18570	BRHP.1083_at	CCND2	Chr 12p13.32	cyclin D2 [Source:HGNC Symbol;Acc:1583]	0.00134152	-1.57918	0.633241
26071	BRMX.6514C2n4_at	TBC1D9B	Chr 5q35.3	TBC1 domain family, member 9B (with GRAM domain) [Source:HGNC Symbol;Acc:29097]	0.0089802	-1.57961	0.633067
27563	BRPDRC.1272C1n3_at	CYP1B1	Chr 2p22.2	cytochrome P450, family 1, subfamily B, polypeptide 1 [Source:HGNC Symbol;Acc:2597]	0.0193525	-1.58004	0.632895
8547	BRAD.35562_at	RUNX1	Chr 21q22.12	runt-related transcription factor 1 [Source:HGNC Symbol;Acc:10471]	0.0242325	-1.58436	0.631168
37856	BRRS.3514_at	PPP1R10	Chr 6p21.33	protein phosphatase 1, regulatory subunit 10 [Source:HGNC Symbol;Acc:9284]	0.0169956	-1.58487	0.630968
37063	BRRS.273_at	ALDH3A2	Chr 17p11.2	aldehyde dehydrogenase 3 family, member A2 [Source:HGNC Symbol;Acc:403]	0.0383751	-1.58544	0.630738
58898	Hs595299.0C3n52_at	PTPRJ	Chr 11p11.2	protein tyrosine phosphatase, receptor type, J [Source:HGNC Symbol;Acc:9673]	0.00411602	-1.58669	0.630244
4445	BRAD.25763_at	BVES	Chr 6q21	blood vessel epicardial substance [Source:HGNC Symbol;Acc:1152]	0.00620687	-1.58692	0.630152
34308	BRRS.16755_s_at	GAS7	Chr 17p13.1	growth arrest-specific 7 [Source:HGNC Symbol;Acc:4169]	0.0298363	-1.58984	0.628993
4837	BRAD.27601_at	SAMD8	Chr 10q22.2	sterile alpha motif domain containing 8 [Source:HGNC Symbol;Acc:26320]	0.0255784	-1.59089	0.628579
28148	BRRS.10383_at	SLAMF8	Chr 1q23.2	SLAM family member 8 [Source:HGNC Symbol;Acc:21391]	0.000612523	-1.59279	0.627831
18364	BREM.820_at	MOXD1	Chr 6q23.2	monooxygenase, DBH-like 1 [Source:HGNC Symbol;Acc:21063]	0.027579	-1.59317	0.627679
9055	BRAD.36336_s_at	LCP1	Chr 13q14.13	lymphocyte cytosolic protein 1 (L-plastin) [Source:HGNC Symbol;Acc:6528]	0.00871325	-1.59422	0.627266
42306	BRRS.8060_at	SPOCK2	Chr 10q22.1	sparc/osteonectin, cwcv and kazal-like domains proteoglycan (testican) 2 [Source:HGNC Symbol;Acc:13564]	0.0452359	-1.59429	0.627237
14385	BRAD.9532_at	SMARCA1	Chr Xq25	SWI/SNF related, matrix associated, actin dependent regulator of chromatin, subfamily a, member 1 [Source:HGNC Symbol;Acc:11097]	0.0181769	-1.59464	0.627101
32140	BRRS.14442_at	APOBEC3G	Chr 22q13.1	apolipoprotein B mRNA editing enzyme, catalytic polypeptide-like 3G [Source:HGNC Symbol;Acc:17357]	0.0146695	-1.59504	0.626943
28001	BRRS.10232_at	TOLLIP	Chr 11p15.5	toll interacting protein [Source:HGNC Symbol;Acc:16476]	0.000997097	-1.5997	0.625115
49513	Hs309288.7C1n8_at	CELF2	Chr 10p14	CUGBP, Elav-like family member 2 [Source:HGNC Symbol;Acc:2550]	0.00768181	-1.60003	0.624988
25335	BRMX.4230C2n7_at	COL6A1	Chr 21q22.3	collagen, type VI, alpha 1 [Source:HGNC Symbol;Acc:2211]	0.00821879	-1.60065	0.624746
5107	BRAD.28568_at	ACVRL1	Chr 12q13.13	activin A receptor type II-like 1 [Source:HGNC Symbol;Acc:175]	0.00335587	-1.60075	0.624708
45036	Hs100431.2C1n4_at	CXCL13	Chr 4q21.1	chemokine (C-X-C motif) ligand 13 [Source:HGNC Symbol;Acc:10639]	0.0422146	-1.60107	0.624582
27054	BRPD.1272C1n3_at	CYP1B1	Chr 2p22.2	cytochrome P450, family 1, subfamily B, polypeptide 1 [Source:HGNC Symbol;Acc:2597]	0.0438436	-1.60277	0.62392
56581	Hs535966.0C1n21_at	SLC28A3	Chr 9q21.32-q21.33	solute carrier family 28 (sodium-coupled nucleoside transporter), member 3 [Source:HGNC Symbol;Acc:16484]	0.0482773	-1.60383	0.623508
17073	BREM.1463_s_at	NKD2	Chr 5p15.33	naked cuticle homolog 2 (Drosophila) [Source:HGNC Symbol;Acc:17046]	0.00754873	-1.60456	0.623222
29892	BRRS.12123_s_at	TRAF3IP3	Chr 1q32.2	TRAF3 interacting protein 3 [Source:HGNC Symbol;Acc:30766]	0.00548259	-1.60728	0.622168
29248	BRRS.11466_at	SIGLEC1	Chr 20p13	sialic acid binding Ig-like lectin 1, sialoadhesin [Source:HGNC Symbol;Acc:11127]	0.0196496	-1.60753	0.622071
39621	BRRS.5297_at	OXA1L	Chr 14q11.2	oxidase (cytochrome c) assembly 1-like [Source:HGNC Symbol;Acc:8526]	0.00118975	-1.60972	0.621227
39410	BRRS.507_at	CD3E	Chr 11q23.3	CD3e molecule, epsilon (CD3-TCR complex) [Source:HGNC Symbol;Acc:1674]	0.0191554	-1.61099	0.620738
52264	Hs443625.0C20n24_at	MIR1245A	Chr 2q32.2	microRNA 1245a [Source:HGNC Symbol;Acc:35311]	0.0048722	-1.61232	0.620224
43938	BRRS.9820_at	LGI2	Chr 4p15.2	leucine-rich repeat LGI family, member 2 [Source:HGNC Symbol;Acc:18710]	0.0135324	-1.61298	0.61997
38778	BRRS.4434_at	CFLAR	Chr 2q33.1	CASP8 and FADD-like apoptosis regulator [Source:HGNC Symbol;Acc:1876]	0.0100685	-1.61581	0.618884
27761	BRPDRC.918C1n2_at	TC2N	Chr 14q32.12	tandem C2 domains, nuclear [Source:HGNC Symbol;Acc:19859]	0.0213733	-1.61599	0.618815
37314	BRRS.2980_at	FOXO1	Chr 13q14.11	forkhead box O1 [Source:HGNC Symbol;Acc:3819]	0.00795945	-1.6169	0.618466
43269	BRRS.9088_at	ABI3	Chr 17q21.32	ABI family, member 3 [Source:HGNC Symbol;Acc:29859]	0.000148523	-1.61777	0.618136
25660	BRMX.5209C1n12_s_at	NFIA	Chr 1p31.3	nuclear factor I/A [Source:HGNC Symbol;Acc:7784]	0.0343754	-1.61818	0.617978
37107	BRRS.2783_s_at	CD2	Chr 1p13.1	CD2 molecule [Source:HGNC Symbol;Acc:1639]	0.0168384	-1.61827	0.617945
8170	BRAD.34868_s_at	EPSTI1	Chr 13q14.11	epithelial stromal interaction 1 (breast) [Source:HGNC Symbol;Acc:16465]	0.0148873	-1.62	0.617284
46700	Hs155829.0C3n8_at	TBC1D9B	Chr 5q35.3	TBC1 domain family, member 9B (with GRAM domain) [Source:HGNC Symbol;Acc:29097]	0.00943521	-1.62002	0.617277
40669	BRRS.6337_at	SEMA3C	Chr 7q21.11	sema domain, immunoglobulin domain (Ig), short basic domain, secreted, (semaphorin) 3C [Source:HGNC Symbol;Acc:10725]	0.0207115	-1.62016	0.617224
27643	BRPDRC.3034C1n2_at	SLC20A1	Chr 2q13	solute carrier family 20 (phosphate transporter), member 1 [Source:HGNC Symbol;Acc:10946]	0.0152215	-1.62169	0.616642
2131	BRAD.17667_s_at	IFT27	Chr 22q12.3	intraflagellar transport 27 homolog (Chlamydomonas) [Source:HGNC Symbol;Acc:18626]	0.0261596	-1.62221	0.616443
32626	BRRS.14938_at	NEK3	Chr 13q14.3	NIMA (never in mitosis gene a)-related kinase 3 [Source:HGNC Symbol;Acc:7746]	0.0104843	-1.62297	0.616153
3885	BRAD.23456_s_at	DKK3	Chr 11p15.3	dickkopf 3 homolog (Xenopus laevis) [Source:HGNC Symbol;Acc:2893]	0.0222398	-1.62318	0.616074
4818	BRAD.27547_s_at	SYNPO2	Chr 4q26	synaptopodin 2 [Source:HGNC Symbol;Acc:17732]	0.00713853	-1.62404	0.61575
28169	BRRS.10404_at	C21orf7	Chr 21q21.3	chromosome 21 open reading frame 7 [Source:HGNC Symbol;Acc:16457]	0.0270946	-1.62964	0.613633
40818	BRRS.64_at	CYP1B1	Chr 2p22.2	cytochrome P450, family 1, subfamily B, polypeptide 1 [Source:HGNC Symbol;Acc:2597]	0.0388356	-1.6297	0.61361
21444	BRIH.5789C1n2_at	GUSBP3	Chr 5q13.2	glucuronidase, beta pseudogene 3 [Source:HGNC Symbol;Acc:37301]	0.00235313	-1.63163	0.612884
46643	Hs15250.0CB1n5_at	C6orf201	Chr 6p25.2	chromosome 6 open reading frame 201 [Source:HGNC Symbol;Acc:21620]	0.0242933	-1.63526	0.611522
37357	BRRS.3020_s_at	GNAI2	Chr 3p21.31	guanine nucleotide binding protein (G protein), alpha inhibiting activity polypeptide 2 [Source:HGNC Symbol;Acc:4385]	0.0122134	-1.63605	0.611228
27540	BRPD.9696C1n3_at	MAP1B	Chr 5q13.2	microtubule-associated protein 1B [Source:HGNC Symbol;Acc:6836]	0.0285952	-1.63624	0.611156
34234	BRRS.16668_at	PMEPA1	Chr 20q13.31	prostate transmembrane protein, androgen induced 1 [Source:HGNC Symbol;Acc:14107]	0.012481	-1.63632	0.611127
37507	BRRS.3168_at	KLRC2	Chr 12p13.2	killer cell lectin-like receptor subfamily C, member 2 [Source:HGNC Symbol;Acc:6375]	0.0149891	-1.63664	0.611009
32194	BRRS.14498_s_at	PHLDB2	Chr 3q13.2	pleckstrin homology-like domain, family B, member 2 [Source:HGNC Symbol;Acc:29573]	0.0275616	-1.63787	0.610548
28419	BRRS.10646_s_at	GALNTL1	Chr 14q24.1	UDP-N-acetyl-alpha-D-galactosamine:polypeptide N-acetylgalactosaminyltransferase-like 1 [Source:HGNC Symbol;Acc:23233]	0.0359739	-1.638	0.6105
27569	BRPDRC.14002C1n3_at	C10orf54	Chr 10q22.1	chromosome 10 open reading frame 54 [Source:HGNC Symbol;Acc:30085]	0.00481215	-1.63839	0.610355
22435	BRIHRC.1154C2n2_at	A2M	Chr 12p13.31	alpha-2-macroglobulin [Source:HGNC Symbol;Acc:7]	0.0186007	-1.64126	0.609286
19781	BRIH.1487C4n2_s_at	COL5A1	Chr 9q34.3	collagen, type V, alpha 1 [Source:HGNC Symbol;Acc:2209]	0.0104329	-1.64135	0.609254
45381	Hs119815.0CB1n231_s_at	ASXL2	Chr 2p23.3	additional sex combs like 2 (Drosophila) [Source:HGNC Symbol;Acc:23805]	0.00322926	-1.64429	0.608164
5013	BRAD.28273_s_at	ANKRD44	Chr 2q33.1	ankyrin repeat domain 44 [Source:HGNC Symbol;Acc:25259]	0.000776794	-1.65015	0.606005
30580	BRRS.12813_at	USP38	Chr 4q31.21	ubiquitin specific peptidase 38 [Source:HGNC Symbol;Acc:20067]	0.0340757	-1.65022	0.605981
6462	BRAD.31662_at	SSH2	Chr 17q11.2	slingshot homolog 2 (Drosophila) [Source:HGNC Symbol;Acc:30580]	0.00287334	-1.65362	0.604732
33784	BRRS.16174_s_at	HPS1	Chr 10q24.2	Hermansky-Pudlak syndrome 1 [Source:HGNC Symbol;Acc:5163]	0.000237912	-1.65602	0.603857
16122	BRAD1_66253303_at	PALMD	Chr 1p21.2	palmdelphin [Source:HGNC Symbol;Acc:15846]	0.0474449	-1.66364	0.601093
56149	Hs528836.0C1n3_s_at	NLRC5	Chr 16q13	NLR family, CARD domain containing 5 [Source:HGNC Symbol;Acc:29933]	0.00973974	-1.66574	0.600333
43807	BRRS.9675_at	MREG	Chr 2q35	melanoregulin [Source:HGNC Symbol;Acc:25478]	0.00915956	-1.66756	0.59968
36368	BRRS.1_at	A2M	Chr 12p13.31	alpha-2-macroglobulin [Source:HGNC Symbol;Acc:7]	0.0194701	-1.67056	0.598601
5034	BRAD.28346_at	PWWP2A	Chr 5q33.3	PWWP domain containing 2A [Source:HGNC Symbol;Acc:29406]	0.0110979	-1.67084	0.598502
12314	BRAD.41155_at	SYK	Chr 9q22.2	spleen tyrosine kinase [Source:HGNC Symbol;Acc:11491]	0.00189863	-1.67094	0.598464
43865	BRRS.973_at	NFKBIZ	Chr 3q12.3	nuclear factor of kappa light polypeptide gene enhancer in B-cells inhibitor, zeta [Source:HGNC Symbol;Acc:29805]	0.0108185	-1.67244	0.597929
43491	BRRS.9329_s_at	XAF1	Chr 17p13.1	XIAP associated factor 1 [Source:HGNC Symbol;Acc:30932]	0.0129105	-1.67398	0.597379
39631	BRRS.5305_at	PIK3CD	Chr 1p36.22	phosphoinositide-3-kinase, catalytic, delta polypeptide [Source:HGNC Symbol;Acc:8977]	0.00344006	-1.67503	0.597004
17481	BREM.2078_at	CSF2RB	Chr 22q12.3	colony stimulating factor 2 receptor, beta, low-affinity (granulocyte-macrophage) [Source:HGNC Symbol;Acc:2436]	0.00248501	-1.67998	0.595244
1197	BRAD.13486_at	LCP1	Chr 13q14.13	lymphocyte cytosolic protein 1 (L-plastin) [Source:HGNC Symbol;Acc:6528]	0.0216647	-1.68031	0.595127
8624	BRAD.35687_at	PAK3	Chr Xq23	p21 protein (Cdc42/Rac)-activated kinase 3 [Source:HGNC Symbol;Acc:8592]	0.0231887	-1.6823	0.594423
39430	BRRS.50_at	COL1A1	Chr 17q21.33	collagen, type I, alpha 1 [Source:HGNC Symbol;Acc:2197]	0.0102178	-1.68589	0.593158
7076	BRAD.32868_at	B2M	Chr 15q21.1	beta-2-microglobulin [Source:HGNC Symbol;Acc:914]	0.00116964	-1.68682	0.592832
37536	BRRS.3198_s_at	LCP1	Chr 13q14.13	lymphocyte cytosolic protein 1 (L-plastin) [Source:HGNC Symbol;Acc:6528]	0.00579643	-1.68706	0.592747
44525	BRSA.18043C1n2_at	OSMR	Chr 5p13.1	oncostatin M receptor [Source:HGNC Symbol;Acc:8507]	0.0196306	-1.68784	0.592474
33425	BRRS.15794_s_at	SYT12	Chr 11q13.2	synaptotagmin XII [Source:HGNC Symbol;Acc:18381]	0.0271616	-1.69012	0.591673
20066	BRIH.1C2n5_at	CD74	Chr 5q32	CD74 molecule, major histocompatibility complex, class II invariant chain [Source:HGNC Symbol;Acc:1697]	0.00181196	-1.69036	0.591592
33248	BRRS.1559_s_at	NR3C1	Chr 5q31.3	nuclear receptor subfamily 3, group C, member 1 (glucocorticoid receptor) [Source:HGNC Symbol;Acc:7978]	0.000517161	-1.69431	0.59021
31340	BRRS.13621_s_at	COL13A1	Chr 10q22.1	collagen, type XIII, alpha 1 [Source:HGNC Symbol;Acc:2190]	0.0373273	-1.69969	0.588342
54782	Hs501898.0CB1n146_s_at	MRVI1	Chr 11p15.3-p15.4	murine retrovirus integration site 1 homolog [Source:HGNC Symbol;Acc:7237]	0.00934408	-1.70013	0.588191
3565	BRAD.21907_at	SLAMF7	Chr 1q23.3	SLAM family member 7 [Source:HGNC Symbol;Acc:21394]	0.0200628	-1.7034	0.587062
12776	BRAD.42045_at	RASSF4	Chr 10q11.21	Ras association (RalGDS/AF-6) domain family member 4 [Source:HGNC Symbol;Acc:20793]	0.00230547	-1.70441	0.586712
41018	BRRS.6695_at	FERMT2	Chr 14q22.1	fermitin family member 2 [Source:HGNC Symbol;Acc:15767]	0.00506588	-1.70777	0.58556
1272	BRAD.13862_s_at	SYK	Chr 9q22.2	spleen tyrosine kinase [Source:HGNC Symbol;Acc:11491]	0.00609448	-1.70984	0.58485
27962	BRRS.10196_s_at	HLA-F	Chr 6p22.1	major histocompatibility complex, class I, F [Source:HGNC Symbol;Acc:4963]	0.0107956	-1.71191	0.584141
32201	BRRS.14504_at	GFRA1	Chr 10q25.3	GDNF family receptor alpha 1 [Source:HGNC Symbol;Acc:4243]	0.0403276	-1.71486	0.583137
3696	BRAD.22631_at	LRRFIP1	Chr 2q37.3	leucine rich repeat (in FLII) interacting protein 1 [Source:HGNC Symbol;Acc:6702]	0.00154595	-1.7177	0.582175
4015	BRAD.24087_at	HLA-F	Chr 6p22.1	major histocompatibility complex, class I, F [Source:HGNC Symbol;Acc:4963]	0.00174716	-1.72549	0.579546
1785	BRAD.15891_s_at	DCN	Chr 12q21.33	decorin [Source:HGNC Symbol;Acc:2705]	0.0138753	-1.72588	0.579415
18569	BRHP.1083-22_at	CCND2	Chr 12p13.32	cyclin D2 [Source:HGNC Symbol;Acc:1583]	0.000620123	-1.72709	0.579007
31364	BRRS.13648_s_at	PTPRC	Chr 1q31.3-q32.1	protein tyrosine phosphatase, receptor type, C [Source:HGNC Symbol;Acc:9666]	0.00148143	-1.72817	0.578646
38141	BRRS.37_at	C3	Chr 19p13.3	complement component 3 [Source:HGNC Symbol;Acc:1318]	0.00692142	-1.73649	0.575874
16145	BRAD1_66786229_s_at	IGKV4-1	Chr 2p11.2	immunoglobulin kappa variable 4-1 [Source:HGNC Symbol;Acc:5834]	0.0198056	-1.74258	0.573863
15232	BRAD1_27790852_at	SYNPO2	Chr 4q26	synaptopodin 2 [Source:HGNC Symbol;Acc:17732]	0.0285193	-1.74759	0.572216
33596	BRRS.15980_at	TBX5	Chr 12q24.21	T-box 5 [Source:HGNC Symbol;Acc:11604]	0.00550901	-1.74767	0.572191
42266	BRRS.8018_at	SNPH	Chr 20p13	syntaphilin [Source:HGNC Symbol;Acc:15931]	0.0224072	-1.74946	0.571605
34560	BRRS.17030_at	C15orf52	Chr 15q15.1	chromosome 15 open reading frame 52 [Source:HGNC Symbol;Acc:33488]	0.0111259	-1.751	0.571102
18896	BRHP.534_at	HLA-F	Chr 6p22.1	major histocompatibility complex, class I, F [Source:HGNC Symbol;Acc:4963]	0.0175356	-1.75391	0.570153
40234	BRRS.5905_at	RCAN2	Chr 6p12.3-p21.1	regulator of calcineurin 2 [Source:HGNC Symbol;Acc:3041]	0.00191795	-1.75433	0.57002
38956	BRRS.4617_s_at	GZMB	Chr 14q12	granzyme B (granzyme 2, cytotoxic T-lymphocyte-associated serine esterase 1) [Source:HGNC Symbol;Acc:4709]	0.0351816	-1.76379	0.566961
57640	Hs578684.0CB1n64_at	LRRC28	Chr 15q26.3	leucine rich repeat containing 28 [Source:HGNC Symbol;Acc:28355]	0.00690568	-1.76837	0.565493
31108	BRRS.13369_s_at	GBP5	Chr 1p22.2	guanylate binding protein 5 [Source:HGNC Symbol;Acc:19895]	0.0266251	-1.76956	0.565112
7757	BRAD.34186_at	CELF2	Chr 10p14	CUGBP, Elav-like family member 2 [Source:HGNC Symbol;Acc:2550]	0.000221329	-1.78863	0.559087
7601	BRAD.33902_at	ARNT	Chr 1q21.3	aryl hydrocarbon receptor nuclear translocator [Source:HGNC Symbol;Acc:700]	0.0200765	-1.79264	0.557836
53429	Hs471492.0CB1n104_s_at	EIF2C4	Chr 1p34.3	eukaryotic translation initiation factor 2C, 4 [Source:HGNC Symbol;Acc:18424]	0.0304282	-1.80112	0.555211
8627	BRAD.35695_at	KLHDC7B	Chr 22q13.33	kelch domain containing 7B [Source:HGNC Symbol;Acc:25145]	0.0462239	-1.80589	0.553744
28039	BRRS.10269_s_at	ROBO4	Chr 11q24.2	roundabout, axon guidance receptor, homolog 4 (Drosophila) [Source:HGNC Symbol;Acc:17985]	0.00148629	-1.82833	0.546947
15171	BRAD1_24813627_at	CYP1B1	Chr 2p22.2	cytochrome P450, family 1, subfamily B, polypeptide 1 [Source:HGNC Symbol;Acc:2597]	0.0334875	-1.83283	0.545604
19932	BRIH.1734C5n6_at	GBP1	Chr 1p22.2	guanylate binding protein 1, interferon-inducible [Source:HGNC Symbol;Acc:4182]	0.00202114	-1.84644	0.541582
27711	BRPDRC.655CB26n2_s_at	IGHA1	Chr 14q32.33	immunoglobulin heavy constant alpha 1 [Source:HGNC Symbol;Acc:5478]	0.0241843	-1.87997	0.531923
724	BRAD.11064_at	HOXD4	Chr 2q31.1	homeobox D4 [Source:HGNC Symbol;Acc:5138]	0.0063764	-1.88416	0.53074
27353	BRPD.5301C1n2_s_at	GBP5	Chr 1p22.2	guanylate binding protein 5 [Source:HGNC Symbol;Acc:19895]	0.0131819	-1.91296	0.522749
11667	BRAD.40258_at	NHS	Chr Xp22.13	Nance-Horan syndrome (congenital cataracts and dental anomalies) [Source:HGNC Symbol;Acc:7820]	0.000267845	-1.9387	0.51581
36280	BRRS.19149_at	PDE4DIP	Chr 1q21.1	phosphodiesterase 4D interacting protein [Source:HGNC Symbol;Acc:15580]	0.00187808	-1.96447	0.509043
1379	BRAD.14403_s_at	BTN3A2	Chr 6p22.2	butyrophilin, subfamily 3, member A2 [Source:HGNC Symbol;Acc:1139]	0.0003657	-1.97452	0.506452
28842	BRRS.11065_at	APOBEC3G	Chr 22q13.1	apolipoprotein B mRNA editing enzyme, catalytic polypeptide-like 3G [Source:HGNC Symbol;Acc:17357]	0.00385959	-1.99557	0.50111
38589	BRRS.423_at	CXCL12	Chr 10q11.21	chemokine (C-X-C motif) ligand 12 [Source:HGNC Symbol;Acc:10672]	2.05906e-05	-2.03899	0.49044
7160	BRAD.33046_s_at	SRCIN1	Chr 17q12	SRC kinase signaling inhibitor 1 [Source:HGNC Symbol;Acc:29506]	0.0181116	-2.21405	0.451661
17813	BREM.2505_at	CIITA	Chr 16p13.13	class II, major histocompatibility complex, transactivator [Source:HGNC Symbol;Acc:7067]	9.37227e-06	-2.23294	0.447839
37367	BRRS.302_at	KRT5	Chr 12q13.13	keratin 5 [Source:HGNC Symbol;Acc:6442]	0.0426397	-2.23378	0.447673
38053	BRRS.3719-22_at	S100A7	Chr 1q21.3	S100 calcium binding protein A7 [Source:HGNC Symbol;Acc:10497]	0.0298923	-2.36926	0.422072
38054	BRRS.3719_at	S100A7	Chr 1q21.3	S100 calcium binding protein A7 [Source:HGNC Symbol;Acc:10497]	0.0257613	-2.44899	0.408332
60215	Hs642767.0C5n81_at	MIAT	Chr 22q12.1	myocardial infarction associated transcript (non-protein coding) [Source:HGNC Symbol;Acc:33425]	4.68071e-05	-2.63854	0.378998
19197	BRHP.967_s_at	FGF1	Chr 5q31.3	fibroblast growth factor 1 (acidic) [Source:HGNC Symbol;Acc:3665]	0.00241945	-2.69337	0.371283
9984	BRAD.37833_at	LRRFIP1	Chr 2q37.3	leucine rich repeat (in FLII) interacting protein 1 [Source:HGNC Symbol;Acc:6702]	4.27246e-05	-2.73585	0.365517
